# Supplementary material for: New Chalcone-Derived Molecule for the Topical Regulation of Hyperpigmentation and Skin Aging
Source: Pharmaceutics. 2024 Oct 31;16(11):1405. doi: 10.3390/pharmaceutics16111405 (PMC11597169; doi:10.3390/pharmaceutics16111405)
Supplement: Supplementary file 1 [file pharmaceutics-16-01405-s001.zip]

Archive with 1 entries (1 files):
- pharmaceutics-3272818-supplementary.pdf
